# Supplementary material for: High-Throughput Screening to Identify Inhibitors of Plasmodium falciparum Importin α
Source: Cells. 2022 Apr 2;11(7):1201. doi: 10.3390/cells11071201 (PMC8997399; doi:10.3390/cells11071201)
Supplement: Supplementary file 1 [file cells-11-01201-s001.zip]

Archive with 1 entries (1 files):
- cells-1646609-supplementary.pdf
